# Supplementary material for: Exploring the Link between Plasma Levels of PCSK9, Immune Dysregulation and Atherosclerosis in Patients with Primary Sjögren’s Syndrome
Source: Biomolecules. 2023 Sep 12;13(9):1384. doi: 10.3390/biom13091384 (PMC10527459; doi:10.3390/biom13091384)
Supplement: Supplementary file 1 [file biomolecules-13-01384-s001.zip]

Archive with 1 entries (1 files):
- biomolecules-2484971-supplementary.pdf
